# Supplementary material for: Copper-Catalyzed Synthesis of 4-CF3-1,2,3-Triazoles: An Efficient and Facile Approach via Click Reaction
Source: Molecules. 2024 Mar 7;29(6):1191. doi: 10.3390/molecules29061191 (PMC10975795; doi:10.3390/molecules29061191)
Supplement: Supplementary file 1 [file molecules-29-01191-s001.zip]

Archive with 1 entries (1 files):
- molecules-2876876-supplementary.pdf
